# Supplementary material for: A preliminary multicenter evaluation of endoscopic sublay repair for ventral hernia from China
Source: BMC Surg. 2020 Oct 12;20:233. doi: 10.1186/s12893-020-00888-4 (PMC7552516; doi:10.1186/s12893-020-00888-4)
Supplement: Supplementary file 1 — Additional file 1. [file 12893_2020_888_MOESM1_ESM.xlsx]

## Sheet: total
No.	Follow-up(m)	Gender	Age	BMI	Operating time	ASA	Diagnosis	Primary / Insicional	Region	Width (W)	Defect area	Procedure	Sac	TAR	Defect closure	Defect closure 2	Mesh size	Mesh fixation	Estimated blood loss	Operative time	Drainage	Diet recovery	VAS 48h	Post-operative stays	Intraoperative complications	Short-term complications	Long-term complications	Supplement
1	22	female	58	29.7	1	1	UH	Primary	M	1	9.4	TES-1	Reduction	Without	Yes	Barbed	225	Glue	50	185	6	0.25	3	6	No	No	No
2	15	male	71	26	1	2	Upper IH+RD	Insicional	M	1	11.8	TES-1	Reduction	Without	Yes	Barbed	225	Glue	30	240	3	1	3	4	No	Seroma	No
3	13	female	61	21.8	1	2	HH+UH+RD	Primary	M	1	27.5	TES-1	Transaction	Without	Yes	Barbed	225	Glue	100	325	5	1	4	5	No	No	No
4	12	male	37	24.2	0	1	UH	Primary	M	1	1.8	TES-1	Transaction	Without	Yes	Barbed	225	Glue	50	175	7	.0.25	3	7	No	Bleeding	No
5	8	female	70	28	0	2	LH	Primary	L	2	18.8	TES-2	Reduction	Without	Yes	Barbed	225	Glue	10	80	1	0.25	6	3	No	temporary pain	No
6	21	female	43	25	1	2	Lower IH	Insicional	M+L	1	11.8	TES-2	Reduction	Without	Yes	passer	225	Glue	25	180	3	0.25	1	4	No	No	No
7	17	female	68	22.2	1	2	L Lower IH	Insicional	L	2	37.7	TES-2	Transaction	Without	Yes	Barbed	225	Glue	25	185	3	0.25	2	5	No	No	No
8	14	female	54	31.9	3	2	L Lower IH	Insicional	L	3	42.4	TES-2	Transaction	Without	Yes	Barbed	225	Glue	50	210	4	2	2	4	No	No	No
9	10	male	67	22.2	1	2	Middle IH	Insicional	M	2	27.5	TES-1	Reduction	Without	Yes	passer	225	Glue	25	190	4	1	3	4	No	No	No
10	9	male	73	25.1	1	1	L Lower IH	Insicional	M+L	1	9.4	TES-2	Reduction	Without	Yes	passer	225	Glue	10	160	No	0.25	2	2	No	No	No
11	6	female	56	25.2	2	2	L Lower IH	Insicional	L	2	27.5	TES-2	Reduction	Without	Yes	passer	225	Glue	30	180	4	1	3	5	No	No	No
12	17	female	72	21.8	1	2	L Lower IH	Insicional	L	2	27.5	TES-2	Reduction	Without	Yes	Suture	135	ProGrip	20	128	1	1	3	3	No	No	No
13	15	female	69	25	1	2	Lower IH	Insicional	M	2	33	TES-2	Transaction	Without	Yes	Suture	225	Tacker	40	308	2	2	4	3	No	No	Seroma, Chronic pain
14	11	female	29	22.2	0	1	HH+RD	Primary	M	2	58.9	TES-3	Reduction	Without	Yes	Suture	135	ProGrip	30	321	2	2	3	4	No	No	No
15	10	female	59	31.9	1	2	Middle IH	Insicional	M	2	18.8	TES-3	Reduction	Without	Yes	Suture	135	ProGrip	20	224	2	1	3	3	No	No	No
16	8	male	68	34	1	2	L Lower IH	Insicional	L	2	18.8	TES-2	Transaction	Without	Yes	Suture	135	ProGrip	20	163	2	1	3	2	No	No	No
17	7	male	61	34.1	1	2	Middle IH	Insicional	M	1	18.8	TES-3	Reduction	Without	Yes	Suture	135	ProGrip	20	238	2	1	3	4	No	Urinary infection	No
18	7	female	28	20.2	0	1	HH+RD	Primary	M	2	58.9	TES-3	Reduction	Without	Yes	Suture	135	ProGrip	40	307	2	1	3	4	No	No	No
19	3	female	31	22.4	0	1	HH+RD	Primary	M	2	58.9	TES-3	Reduction	Without	Yes	Suture	135	ProGrip	25	295	2	1	3	4	No	No	No
20	12	female	71	22.6	1	2	Middle IH	Insicional	M	2	27.5	TES-1	Transaction	Without	Yes	Suture	300	No	20	130	8	1	1	9	No	No	Chronic pain
21	13	male	35	30.3	0	1	UH	Primary	M	1	4.7	TES-1	Reduction	Without	Yes	Suture	135	ProGrip	10	150	No	0.25	2	2	No	Wound	No
22	19	female	71	28.8	0	2	UH	Primary	M	1	9.4	TES-1	Transaction	Without	Yes	Suture	210	ProGrip	10	130	No	0.25	1	3	No	No	No
23	19	female	48	33.3	0	1	SH	Primary	L	2	11.8	TES-2	Reduction	Without	No	No	210	ProGrip	10	120	No	1	1	4	No	No	No
24	18	male	47	23.7	1	1	re UH	Insicional	M	1	9.4	TES-1	Transaction	Without	Yes	Suture	135	ProGrip	20	120	No	1	2	2	No	No	No
25	14	male	35	25.9	0	1	UH	Primary	M	1	7.1	TES-1	Reduction	Without	Yes	Suture	150	No	10	135	No	0.25	3	2	No	No	No
26	3	male	56	30.5	0	2	UH	Primary	M	1	3.1	TES-1	Transaction	Without	No	No	150	No	10	150	No	0.25	1	2	No	No	No
27	13	male	39	23.6	0	1	UH	Primary	M	1	3.1	TES-1	Transaction	Without	Yes	Suture	150	No	20	120	No	0.25	1	3	No	No	No
28	3	male	30	29	0	1	UH	Primary	M	1	4.7	TES-1	Reduction	Without	No	No	150	Glue	10	115	No	0.25	1	3	No	No	No
29	3	male	37	23.4	0	1	UH	Primary	M	1	4.7	TES-1	Reduction	Without	Yes	Suture	150	Glue	25	135	No	0.25	1	2	No	No	No
30	3	male	49	27.7	0	2	UH	Primary	M	1	11.8	TVS-1	Reduction	Without	Yes	passer	150	No	10	100	No	0.25	1	2	No	No	No
31	3	male	57	31.9	0	1	UH	Primary	M	1	18.8	TVS-1	Reduction	Without	Yes	passer	135	ProGrip	10	120	No	0.25	3	2	No	No	No	Lost follow-up after one year
32	3	female	69	20.2	1	1	L Lower IH+UH	Insicional	M+L	2	70.7	TVS-2	Transaction	Without	Yes	passer	210	ProGrip	30	240	No	2	2	4	No	Urinary infection	No
33	3	male	74	22.4	1	2	L Lower IH+GH	Insicional	L	2	18.8	TES-2	Transaction	Without	Yes	passer	135	ProGrip	50	100	No	1	3	2	No	No	No
34	3	male	51	27.7	0	2	UH	Primary	M	1	9.4	TVS-1	Reduction	Without	Yes	passer	135	ProGrip	20	100	No	0.25	1	2	No	No	No	SILS
35	3	female	68	27.3	0	2	HH	Primary	M	1	18.8	TVS-1	Reduction	Without	Yes	passer	135	ProGrip	10	120	No	0.25	1	2	No	No	No	SILS
36	3	male	51	27.1	0	2	UH	Primary	M	1	11.8	TVS-1	Reduction	Without	Yes	passer	135	ProGrip	20	110	No	0.25	1	2	No	No	No	SILS
37	3	male	35	22.8	0	1	UH	Primary	M	1	4.7	TVS-1	Reduction	Without	Yes	passer	135	ProGrip	10	120	No	0.25	1	2	No	No	No	SILS
38	3	male	25	24.2	0	1	UH	Primary	M	1	9.4	TVS-1	Reduction	Without	Yes	passer	135	ProGrip	10	120	No	0.25	1	2	No	No	No	SILS
39	5	female	30	20.2	0	1	UH+RD	Primary	M	1	11.8	TES-4	Reduction	Without	Yes	passer	150	No	10	85	No	0.25	4	2	No	No	No	SILS
40	6	male	29	22.4	0	1	UH	Primary	M	1	18.8	TES-4	Reduction	Without	Yes	passer	150	No	10	60	No	1	1	4	No	No	No	SILS
41	6	female	36	21.4	0	1	UH+RD	Primary	M	1	9.8	TES-1	Reduction	Without	Yes	passer	150	No	10	120	No	0.25	2	2	No	No	No
42	22	male	43	22.8	0	2	UH	Primary	M	1	9.8	TES-1	Transaction	Without	Yes	passer	150	No	50	120	No	0.25	3	3	No	No	No
43	22	male	55	27.7	0	2	UH	Primary	M	1	11.8	TES-1	Reduction	Without	Yes	passer	150	No	25	150	No	0.25	1	3	No	No	No
44	7	male	53	30.1	1	1	Middle IH	Insicional	M	2	70.7	TES-1	Transaction	bilateral	Yes	Suture	135	Transfascial	30	180	4	1	3	4	No	No	No
45	7	male	74	26	0	2	LH	Primary	L	1	18.8	TVS-2	Reduction	Without	Yes	Suture	135	ProGrip	30	115	No	0.25	1	3	No	No	No
46	6	male	39	25.3	0	1	UH+HH	Primary	M	1	16.5	TES-4	Reduction	Without	Yes	Suture	135	ProGrip	20	142	No	0.25	2	2	No	No	No
47	5	male	38	29.7	0	1	UH	Primary	M	1	3.1	TES-1	Reduction	Without	Yes	Suture	135	ProGrip	20	150	No	1	3	3	No	No	No
48	5	male	52	29	1	2	Upper IH	Insicional	M	2	42.4	TES-4	Transaction	Without	Yes	Suture	210	ProGrip	10	125	No	0.25	2	5	No	No	No
49	5	male	77	25.9	1	1	L Lower IH	Insicional	L	3	27.5	TES-2	Reduction	Without	Yes	Suture	300	No	50	180	4	3	2	7	No	No	No
50	4	male	85	21.8	1	3	LH	Primary	L	1	27.5	TVS-2	Reduction	Without	Yes	Suture	135	ProGrip	10	90	No	1	1	4	No	No	No
51	4	male	66	26.5	0	2	UH、bilateral GH	Primary	M	1	3.1	TES-1	Transaction	Without	Yes	Suture	135	No	40	190	No	1	3	4	No	Wound	No
52	3	male	86	28	0	2	UH	Primary	M	2	9.4	TVS-1	Transaction	Without	Yes	Suture	150	Transfascial	10	80	No	0.25	1	5	Hematoma	No	Chronic pain
53	3	male	66	25	0	1	LH+bilateral GH	Primary	L	1	18.8	TVS-2	Reduction	Without	Yes	Suture	135	ProGrip	30	132	No	0.25	2	5	No	No	No
54	3	male	59	27.7	1	2	Upper IH	Insicional	M	1	18.8	TES-4	Reduction	Without	Yes	Suture	135	ProGrip	25	135	No	2	3	2	No	No	No
55	3	female	63	22.2	0	1	LH	Primary	L	1	9.4	TVS-2	Reduction	Without	Yes	Suture	135	ProGrip	20	70	No	0.25	1	3	No	No	No
56	3	female	60	27	2	2	L Lower IH	Insicional	L	1	9.4	TES-2	Transaction	unilateral	Yes	Suture	135	ProGrip	20	80	No	0.25	2	2	No	No	No
57	3	male	61	31.9	1	1	UH	Insicional	M	1	9.4	TVS-1	Transaction	Without	Yes	Suture	135	No	20	120	No	1	1	5	No	No	No
58	23	male	26	21.2	0	1	HH	Primary	M	1	3.1	TES-4	Reduction	Without	Yes	Barbed	150	Glue	10	120	No	0.25	3	2	No	No	No
59	23	female	62	27.1	0	2	UH	Primary	M	1	1.8	TES-1	Reduction	Without	Yes	passer	150	Glue	10	120	No	0.25	6	2	No	temporary pain	No
60	21	female	77	31.9	0	1	UH	Primary	M	1	3.1	TES-1	Reduction	Without	Yes	passer	150	Glue	20	130	No	2	5	2	No	temporary pain	No
61	21	female	56	21.4	2	2	Lower IH+HH	Insicional	M	1	33	TES-1	Transaction	bilateral	Yes	passer	255	Tacker	40	180	5	2	3	6	No	No	No
62	19	female	68	27.3	0	1	HH	Primary	M	1	4.7	TES-4	Reduction	Without	Yes	Barbed	150	Glue	40	150	3	0.25	2	4	No	No	No
63	18	male	77	22.8	1	2	L Lower IH	Insicional	L	1	9.4	TES-2	Reduction	Without	Yes	passer	150	Glue	40	100	3	1	2	2	No	No	No
64	18	female	56	19.9	0	2	UH	Primary	M	1	3.1	TES-1	Reduction	Without	Yes	Barbed	150	Glue	10	120	No	1	5	2	No	temporary pain	No
65	17	female	56	20.8	2	2	Upper IH	Insicional	M	1	18.8	TES-4	Transaction	Without	Yes	passer	300	No	40	180	3	2	3	4	No	No	No
66	15	female	63	21.6	1	2	Upper IH	Insicional	M	1	11.8	TES-4	Reduction	unilateral	Yes	passer	150	Glue	50	120	3	2	2	3	No	No	No
67	13	female	66	20.8	1	2	L Lower IH	Insicional	L	1	3.1	TES-2	Transaction	Without	Yes	passer	150	Glue	100	110	3	2	2	4	No	No	No
68	12	female	53	24.2	0	1	UH+HH	Primary	M	1	4.7	TES-4	Reduction	Without	Yes	Barbed	150	Tacker	80	120	3	2	2	3	No	No	No
69	12	female	63	21.6	1	1	Upper IH	Insicional	M	1	9.4	TES-4	Transaction	unilateral	Yes	Barbed	150	Glue	40	150	10	2	2	13	No	No	No
70	11	male	67	27.7	1	2	Lower IH	Insicional	M	1	11.8	TES-2	Reduction	unilateral	Yes	passer	150	Glue	80	120	8	1	1	9	No	No	No
71	7	male	46	23.3	1	2	Upper IH	Insicional	M	2	27.5	TES-4	Reduction	Without	Yes	passer+Barbed	225	Tacker	50	160	3	2	2	3	No	No	No
72	3	female	60	27.3	0	1	HH	Primary	M	1	3.1	TES-4	Transaction	Without	Yes	passer	150	Glue	25	100	2	2	2	3	No	No	No
73	3	male	79	25.6	1	3	L Lower IH	Insicional	L	1	4.7	TES-2	Reduction	Without	Yes	passer	150	Glue	10	60	5	2	2	6	No	No	No
74	3	female	82	29.2	0	2	HH	Primary	M	1	4.7	TES-1	Reduction	Without	Yes	passer	150	Tacker	30	120	5	0.25	3	6	No	Ileus	No
75	3	female	61	21.4	1	2	Upper IH	Insicional	M	1	3.1	TES-4	Reduction	Without	Yes	passer	150	Glue	50	90	3	1	2	4	No	No	No
76	3	female	68	20.8	1	1	Lower IH	Insicional	M	1	3.1	TES-2	Reduction	Without	Yes	passer	150	Glue	30	70	5	2	2	5	No	No	No
77	3	female	59	26.6	0	2	HH	Primary	M	1	4.7	TES-1	Reduction	Without	Yes	passer	135	ProGrip	10	120	6	1	2	6	No	No	No
78	15	female	70	21.6	2	3	Upper IH	Insicional	M	1	33	TES-1	Transaction	Without	No	No	300	Tacker	50	405	5	4	4	5	No	Seroma	No
79	15	female	55	20.4	1	2	L Lower IH	Insicional	L	1	9.4	TES-2	Reduction	Without	Yes	passer	135	ProGrip	10	95	No	2	1	2	No	No	No
80	21	male	78	27.1	2	2	Middle IH+RD	Insicional	M	2	42.4	TES-1	Transaction	bilateral	Yes	passer	300	Tacker	25	250	6	4	2	5	small intestine	No	No
81	13	female	37	29.3	1	1	RD	Primary	M	1	60.4	TES-1	Reduction	Without	Yes	passer+Barbed	300	Tacker	20	280	5	2	2	7	No	No	No
82	17	male	72	23.3	1	2	Upper IH	Insicional	M	1	11.8	TES toIPOM															No
83	11	female	69	33.2	1	2	Middle IH	Insicional	M	2	42.4	TES-1	Transaction	bilateral	Yes	passer+Barbed	225	No	50	216	4	3	5	5	No	Seroma	No
84	7	female	59	27.3	2	2	Middle IH	Insicional	M	1	11.8	TES-1	Transaction	Without	Yes	Barbed	300	No	25	230	3	1	3	4	No	No	No
85	7	female	63	23	0	2	UH	Primary	M	1	9.4	TVS-1	Transaction	Without	Yes	passer	135	ProGrip	10	145	2	0.25	1	2	No	No	No
86	6	female	71	27.3	0	2	UH	Primary	M	1	4.7	TVS-1	Transaction	Without	Yes	passer	150	No	20	135	3	1	2	4	No	No	No
87	5	female	49	21.4	2	1	Middle IH	Insicional	M	2	27.5	TES-2	Transaction	bilateral	Yes	passer	300	No	30	255	3	2	3	4	No	No	No
88	5	female	38	22.4	0	1	RD	Primary	M	1	47.1	TES-1	Reduction	Without	Yes	passer+Barbed	300	ProGrip	10	275	4	2	2	4	No	No	No
89	5	male	55	27.7	1	2	Middle IH	Insicional	M	2	60.4	TES-1	Transaction	bilateral	Yes	passer	300	No	50	290	5	3	3	5	No	No	No
90	5	male	54	22.8	2	2	L Lower IH	Insicional	M+L	1	11.2	TES-2	Reduction	unilateral	Yes	passer	150	No	10	190	No	2	2	3	No	No	No
91	4	female	56	22.4	5	2	Upper IH	Insicional	M+L	2	62.8	TES-4	Transaction	unilateral	Yes	passer	500	Tacker	40	440	5	3	4	5	No	Bleeding	Seroma
92	3	female	74	30.4	1	3	Upper IH	Insicional	M	1	11.8	TES-4	Transaction	Without	Yes	passer	225	No	20	95	3	2	1	3	No	No	No
93	3	female	44	21.4	1	1	L Lower IH	Insicional	L	1	3.1	TES-2	Transaction	Without	Yes	passer	150	No	10	115	2	1	2	3	No	No	No
94	3	male	68	22.8	1	2	Upper IH	Insicional	M	1	11.8	TES-4	Reduction	Without	Yes	passer	300	Transfascial	25	140	4	2	5	4	No	No	No
95	3	male	64	27.1	2	2	L Upper IH	Insicional	L	1	3.1	TES-5	Transaction	Without	Yes	passer	225	No	40	170	3	3	2	3	No	No	No
96	28	female	55	20.2	1	2	L Lower IH	Insicional	L	1	4.7	TES-2	Transaction	unilateral	Yes	Barbed	225	No	20	120	2	1	1	3	No	No	No
97	24	male	52	27.3	1	2	Lower IH	Insicional	M+L	2	18.8	TES-2	Transaction	Without	Yes	Barbed	225	No	10	140	No	1	1	2	No	No	No
98	24	female	61	29.3	1	2	Lower IH	Insicional	M	2	27.5	TES-2	Transaction	bilateral	Yes	passer	225	Tacker	20	140	3	1	1	3	No	No	No
99	23	female	71	20.8	2	2	L Lower IH	Insicional	L	2	27.5	TES-2	Transaction	unilateral	Yes	Barbed	225	No	30	200	3	2	2	4	No	No	No
100	23	female	63	20.4	1	2	Upper IH	Insicional	M	1	18.8	TES-1	Reduction	Without	Yes	Barbed	225	No	40	190	3	2	1	3	No	No	No
101	23	female	57	27.3	1	2	Upper IH	Insicional	M	1	4.7	TES-5	Reduction	Without	Yes	Barbed	225	No	20	180	3	2	1	4	No	No	No
102	21	female	36	22.4	1	1	UH	Primary	M	1	9.4	TES-1	Reduction	Without	Yes	passer	225	No	10	100	No	0.25	3	2	No	Edema	No
103	21	female	81	21.6	0	3	UH	Primary	M	1	9.4	TES-1	Transaction	Without	Yes	passer	225	No	10	130	3	1	1	3	No	No	No
104	20	male	71	27.3	1	2	Lower IH	Insicional	M	1	18.8	TES-2	Reduction	bilateral	Yes	Barbed	225	No	20	150	No	1	1	3	No	No	No
105	16	male	31	27.1	0	2	UH	Primary	M	1	9.4	TES-1	Reduction	Without	Yes	passer	225	No	25	170	2	1	1	2	No	No	No
106	13	male	35	22.8	0	1	UH	Primary	M	1	4.7	TES-1	Reduction	Without	Yes	passer	225	No	10	140	2	0.25	1	2	No	No	No
107	11	female	67	26.7	2	2	L Lower IH	Insicional	L	2	18.8	TES-2	Reduction	unilateral	Yes	Barbed	225	No	30	140	No	1	1	3	No	Pneumonia	No
108	7	male	66	27.7	0	2	UH	Primary	M	1	4.7	TES-1	Reduction	Without	Yes	passer	135	ProGrip	25	160	3	2	1	3	No	No	No
109	5	male	30	25.6	0	1	HH	Primary	M	1	18.8	TES-4	Reduction	Without	No	No	375	No	20	120	3	1	5	3	No	No	No
110	3	male	58	27.7	0	1	UH	Primary	M	1	9.4	TES-1	Transaction	Without	Yes	passer	150	No	20	170	3	1	1	3	No	No	No
111	4	female	69	24	2	2	Lower IH	Insicional	M	2	27.5	TES-2	Transaction	unilateral	Yes	Barbed	135	No	20	300	3	2	1	3	No	No	No	SILS
112	4	male	75	22.4	1	2	L Lower IH	Insicional	L	1	4.7	TES-2	Reduction	Without	Yes	Barbed	135	No	10	150	No	1	1	2	No	No	No	SILS
113	3	female	73	20.2	1	3	L Lower IH	Insicional	L	1	11.8	TES-2	Reduction	Without	Yes	Barbed	135	No	10	110	No	1	3	3	No	No	Chronic pain	SILS
114	3	female	64	22.8	1	2	Lower IH	Insicional	M	2	42.4	TES-2	Transaction	unilateral	Yes	Barbed	135	No	30	240	2	3	1	2	No	No	No	SILS
115	3	female	59	21.4	1	2	L Lower IH	Insicional	L	1	18.8	TES-2	Reduction	Without	Yes	Barbed	135	No	10	120	No	1	1	2	No	No	No	SILS
116	45	male	65	24.2	1	2	L Lower IH	Insicional	L	1	9.4	TES-2	Reduction	Without	Yes	Suture	150	No	30	100	5	1	2	6	No	No	No
117	44	female	35	22.4	1	1	Upper IH	Insicional	M	1	4.7	TVS-1	Transaction	Without	Yes	Suture	120	No	25	90	5	0.25	3	5	No	No	No
118	42	male	38	24.4	1	2	Upper IH	Insicional	M	2	18.8	TES-4	Transaction	bilateral	Yes	Suture	100	No	25	145	4	1	2	4	No	No	No
119	42	female	69	32.4	2	2	Lower IH	Insicional	M	2	33	TVS-1	Transaction	Without	Yes	Suture	400	Transfascial	30	160	4	1	1	4	No	No	No
120	41	female	53	27.3	1	2	Lower IH	Insicional	M	2	42.4	TES-2	Transaction	Without	Yes	Suture	120	Tacker	30	125	3	1	2	3	No	No	No
121	41	male	47	24.2	1	2	Upper IH	Insicional	M	1	3.1	TVS-1	Reduction	Without	No	No	120	No	20	110	No	1	1	2	No	No	No
122	41	female	76	21.6	1	2	Upper IH	Insicional	M	2	18.8	TES-1	Transaction	Without	Yes	Suture	100	No	40	200	4	3	1	4	No	Wound	No
123	21	male	71	27.3	2	2	L Lower IH	Insicional	L	2	27.5	TES-2	Transaction	Without	Yes	Suture	150	No	30	105	3	1	2	3	No	No	No
124	29	female	69	30.4	1	1	RD	Primary	M	2	56.5	TES-1	Reduction	Without	Yes	passer	400	Transfascial	30	170	No	2	2	6	Hematoma	temporary pain	No
125	20	female	53	27.3	1	2	L Lower IH	Insicional	L	2	60.4	TVS-2	Reduction	Without	Yes	Suture	400	Transfascial	10	130	No	1	1	2	No	No	No
126	21	male	78	27.7	0	2	SH	Primary	L	1	4	TES-2	Reduction	Without	No	No	120	No	10	50	No	0.25	1	2	No	No	No
127	34	male	78	21.4	1	2	Upper IH	Insicional	M	2	27.5	TES-4	Transaction	bilateral	Yes	Suture	100	No	30	140	4	1	2	5	No	No	No
128	20	male	66	20.2	1	2	Upper IH	Insicional	M	2	18.8	TES-4	Transaction	Without	Yes	Suture	100	No	40	120	3	1	3	4	No	No	No
129	20	male	24	21.2	1	1	L Lower IH	Insicional	L	2	27.5	TES-2	Transaction	Without	Yes	Suture	150	No	20	100	2	1	3	3	No	Edema	No
130	29	male	28	27.1	2	1	L IH	Insicional	L	1	2.7	TVS-2	Reduction	Without	Yes	Suture	120	No	20	110	No	1	1	2	No	No	No
131	29	male	63	24.2	1	2	Upper IH	Insicional	M	2	27.5	TES-4	Transaction	bilateral	Yes	Suture	100	No	40	170	3	2	1	3	No	No	No
132	29	male	71	25.9	1	2	Lower IH	Insicional	L	2	27.5	TES-2	Transaction	Without	Yes	Suture	150	No	10	165	2	1	2	4	No	No	No
133	29	female	54	26.6	1	2	Lower IH	Primary	M	2	58.9	TES-1	Transaction	Without	Yes	Suture	750	Tacker	30	205	2	3	4	2	No	Seroma	No
134	25	male	46	22.8	0	1	HH	Primary	M	1	3.1	TVS-1	Reduction	Without	Yes	Suture	100	No	10	105	No	0.25	1	2	No	No	No
135	24	male	65	24.2	1	2	L Lower IH	Insicional	L	1	9.4	TES-2	Transaction	Without	Yes	Suture	150	No	10	85	No	1	1	2	No	No	No
136	19	male	64	24.4	1	2	L Lower IH	Insicional	L	2	27.5	TVS-2	Reduction	Without	Yes	Suture	150	No	10	115	2	1	1	3	No	No	No
137	13	female	52	21.4	1	2	Lower IH	Insicional	M	2	18.8	TAS	Reduction	Without	Yes	passer	200	No	40	100	No	2	3	2	No	No	No
138	29	female	66	30.8	1	2	L Lower IH	Insicional	L	1	4.7	TAS	Transaction	Without	Yes	passer	150	No	20	100	No	1	2	1	No	No	No
139	26	female	79	27.3	1	3	Lower IH	Insicional	M	2	33	TAS	Reduction	Without	Yes	passer	300	Tacker	60	160	3	2	3	4	No	No	Seroma
140	25	female	82	17.4	2	3	L Lower IH	Insicional	L	2	11.8	TAS转TAPE
141	13	male	76	27.7	1	2	L Lower IH	Insicional	L	1	9.4	TAS	Transaction	Without	Yes	passer	150	No	20	120	No	2	3	2	No	No	Seroma
142	22	female	54	20.1	1	1	L Lower IH	Insicional	L	1	3.1	TAS	Transaction	Without	Yes	passer	150	No	10	115	2	1	1	2	No	No	No
143	22	female	77	27.3	2	2	L Lower IH	Insicional	L	2	18.8	TAS	Transaction	unilateral	Yes	passer	150	Tacker	25	155	3	3	5	4	No	No	No
144	18	female	61	26.6	2	1	L Lower IH	Insicional	L	2	11.8	TAS	Transaction	unilateral	Yes	passer	150	Tacker	50	170	3	2	3	3	No	No	No
145	17	female	73	21.6	2	2	Middle IH	Insicional	M	1	4.7	TAS	Transaction	unilateral	Yes	passer	150	Tacker	20	210	3	3	2	3	No	No	Recurrence	术后三月时即发现复发。评估原因：未处理分离，切断后鞘导致分离加剧，关闭的脐孔处也再次裂开导致复发
146	14	female	62	27.3	1	2	Upper IH	Insicional	M	1	11.8	TAS	Reduction	Without	Yes	passer	150	Tacker	50	250	4	3	3	5	No	No	Chronic pain
147	10	female	70	20.3	1	2	Upper IH	Insicional	M	1	11.8	TAS转IPOM
148	7	male	71	24.2	1	2	Lower IH	Insicional	M	2	18.8	TAS	Transaction	Without	Yes	passer		Tacker	25	190	4	2	2	5	No	No	No
149	6	female	45	26.6	2	1	L Lower IH	Insicional	L	1	11.8	TAS	Transaction	unilateral	Yes	passer	255	No	30	140	3	1	2	4	No	No	No
150	31	female	68	22.8	1	2	Upper IH+RD	Insicional	M	1	18.8	TAS	Transaction	Without	Yes	passer	225	Tacker	25	120	4	1	3	5	No	No	No
151	19	female	66	22.4	1	1	UH	Primary	M	1	9.4	TAS	Reduction	Without	Yes	passer	150	No	10	63	No	1	1	2	No	No	No
152	17	female	65	27.3	0	1	UH	Primary	M	1	3.1	TAS	Transaction	Without	Yes	passer	150	Tacker	10	160	No	2	4	2	No	No	Wound infection
153	13	male	72	25.6	0	2	L Lower IH	Primary	L	1	4.7	TAS	Reduction	Without	Yes	passer	150	Tacker	25	100	No	2	2	3	No	No	No
154	11	male	51	22.8	1	2	HH	Primary	M	1	1.8	TAS	Reduction	Without	Yes	passer	150	Glue	10	100	No	1	2	2	No	No	No
155	11	female	46	21.4	0	1	UH	Primary	M	1	3.1	TAS	Reduction	Without	Yes	Barbed	150	Glue	10	150	No	0.25	1	2	No	No	No
156	5	male	69	24.2	1	2	Lower IH	Insicional	M	1	4.7	TAS	Transaction	Without	Yes	passer	150	Tacker	25	180	5	2	2	6	No	No	No
Average	13.7179		58.3846	25.1064	0.820513						17.9103						185.592		25.7516	153.412	3.51685	1.23191	2.15686	3.50327
SD	10.2499		14.7655	3.51799	0.763655						16.0349						82.2283		16.6546	64.2101	1.52958	0.869391	1.1497	1.63749
MIN	3		24	17.4	0						1.8						100		10	50	1	0.25	1	1
MAX	45		86	34.1	5						70.7	TVS	0.124183				750		100	440	10	4	6	13
Median	12		61	24.7	1						11.8	SILS	0.0784314				150		20	135	3	1	2	3
Q1	5		50.5	22.2	0						4.7						135		10	115	3	0.25	1	2
Q3	21		69	27.3	1						27.5						225		30	180	4	2	3	4
a		73			1	53		92	107	104		135	69	127	7	7		63			64		54	1分
b		83			2	95		64	43	50		18	84	15	146	47		33					46	2分
c					3	8			6	2				11	0	26		29					38	3分
d									0							69		22					7	4分
e									0							4		6					6	5分
f																							2	6分
subtotal		156				156		156	156	156		153	153	153	153	153		153			153		153
a		0.467949			1	0.339744		0.589744	0.685897	0.666667		0.882353	0.45098	0.830065	0.0457516	0.0457516		0.411765			0.418301		0.352941	1分
b		0.532051			2	0.608974		0.410256	0.275641	0.320513		0.117647	0.54902	0.0980392	0.954248	0.30719		0.215686					0.300654	2分
c		0			3	0.0512821		0	0.0384615	0.0128205		0	0	0.0718954	0	0.169935		0.189542					0.248366	3分
d		0						0	0	0		0	0	0	0	0.45098		0.143791					0.0457516	4分
e		0						0	0	0		0	0	0	0	0.0261438		0.0392157					0.0392157	5分
f		0						0	0	0		0	0	0	0	0		0					0.0130719	6分
subtotal		1				1		1	1	1		1	1	1	1	1		1					0.986928
